# Supplementary material for: Temperature-Dependent Effects of Eicosapentaenoic Acid (EPA) on Browning of Subcutaneous Adipose Tissue in UCP1 Knockout Male Mice
Source: Int J Mol Sci. 2023 May 13;24(10):8708. doi: 10.3390/ijms24108708 (PMC10218247; doi:10.3390/ijms24108708)
Supplement: Supplementary file 1 [file ijms-24-08708-s001.zip]

Archive with 1 entries (1 files):
- ijms-2337183-supplementary.pdf
